# Supplementary material for: Prognostic Performance of Sequential Organ Failure Assessment, Acute Physiology and Chronic Health Evaluation III, and Simplified Acute Physiology Score II Scores in Patients with Suspected Infection According to Intensive Care Unit Type
Source: J Clin Med. 2023 Oct 8;12(19):6402. doi: 10.3390/jcm12196402 (PMC10573563; doi:10.3390/jcm12196402)
Supplement: Supplementary file 1 [file jcm-12-06402-s001.zip]

Archive with 1 entries (1 files):
- jcm-2638407-supplementary.pdf
